# Supplementary material for: Construction and high-throughput phenotypic screening of Zymoseptoria tritici over-expression strains
Source: Fungal Genet Biol. 2015 Jun;79:110–7. doi: 10.1016/j.fgb.2015.04.013 (PMC4502453; doi:10.1016/j.fgb.2015.04.013)
Supplement: Supplementary Table S2 [file mmc3.xlsx]

## Sheet: Sheet1
Gene stable ID	GO term accession	Pfam accession	GO term name	GO term definition
Mycgr3G92288	GO:0008270	PF13465	zinc ion binding	Interacting selectively and non-covalently with zinc (Zn) ions. [GOC:ai]
Mycgr3G92288	GO:0005622	PF13465	intracellular	The living contents of a cell; the matter contained within (but not including) the plasma membrane, usually taken to exclude large vacuoles and masses of secretory or ingested material. In eukaryotes it includes the nucleus and cytoplasm. [ISBN:0198506732]
Mycgr3G92288	GO:0003676	PF13465	nucleic acid binding	Interacting selectively and non-covalently with any nucleic acid. [GOC:jl]
Mycgr3G92288	GO:0046872	PF13465	metal ion binding	Interacting selectively and non-covalently with any metal ion. [GOC:ai]
Mycgr3G92288	GO:0003676	PF13465	nucleic acid binding	Interacting selectively and non-covalently with any nucleic acid. [GOC:jl]
Mycgr3G92288	GO:0046872	PF13465	metal ion binding	Interacting selectively and non-covalently with any metal ion. [GOC:ai]
Mycgr3G92288	GO:0003676	PF13465	nucleic acid binding	Interacting selectively and non-covalently with any nucleic acid. [GOC:jl]
Mycgr3G68887	GO:0006184	PF00009	GTP catabolic process	The chemical reactions and pathways resulting in the breakdown of GTP, guanosine triphosphate. [ISBN:0198506732]
Mycgr3G68887	GO:0003924	PF00009	GTPase activity	Catalysis of the reaction: GTP + H2O = GDP + phosphate. [ISBN:0198547684]
Mycgr3G68887	GO:0005622	PF00009	intracellular	The living contents of a cell; the matter contained within (but not including) the plasma membrane, usually taken to exclude large vacuoles and masses of secretory or ingested material. In eukaryotes it includes the nucleus and cytoplasm. [ISBN:0198506732]
Mycgr3G68887	GO:0005525	PF00009	GTP binding	Interacting selectively and non-covalently with GTP, guanosine triphosphate. [GOC:ai]
Mycgr3G68887	GO:0006414	PF00009	translational elongation	The successive addition of amino acid residues to a nascent polypeptide chain during protein biosynthesis. [GOC:ems]
Mycgr3G68887	GO:0003746	PF00009	translation elongation factor activity	Functions in chain elongation during polypeptide synthesis at the ribosome. [ISBN:0198506732]
Mycgr3G68887	GO:0005525	PF00009	GTP binding	Interacting selectively and non-covalently with GTP, guanosine triphosphate. [GOC:ai]
Mycgr3G68887	GO:0005622	PF00009	intracellular	The living contents of a cell; the matter contained within (but not including) the plasma membrane, usually taken to exclude large vacuoles and masses of secretory or ingested material. In eukaryotes it includes the nucleus and cytoplasm. [ISBN:0198506732]
Mycgr3G68887	GO:0003924	PF00009	GTPase activity	Catalysis of the reaction: GTP + H2O = GDP + phosphate. [ISBN:0198547684]
Mycgr3G68887	GO:0003746	PF00009	translation elongation factor activity	Functions in chain elongation during polypeptide synthesis at the ribosome. [ISBN:0198506732]
Mycgr3G68887	GO:0006414	PF00009	translational elongation	The successive addition of amino acid residues to a nascent polypeptide chain during protein biosynthesis. [GOC:ems]
Mycgr3G68887	GO:0003924	PF00009	GTPase activity	Catalysis of the reaction: GTP + H2O = GDP + phosphate. [ISBN:0198547684]
Mycgr3G68887	GO:0005525	PF00009	GTP binding	Interacting selectively and non-covalently with GTP, guanosine triphosphate. [GOC:ai]
Mycgr3G68887	GO:0005622	PF00009	intracellular	The living contents of a cell; the matter contained within (but not including) the plasma membrane, usually taken to exclude large vacuoles and masses of secretory or ingested material. In eukaryotes it includes the nucleus and cytoplasm. [ISBN:0198506732]
Mycgr3G68887	GO:0003746	PF00009	translation elongation factor activity	Functions in chain elongation during polypeptide synthesis at the ribosome. [ISBN:0198506732]
Mycgr3G68887	GO:0006184	PF03144	GTP catabolic process	The chemical reactions and pathways resulting in the breakdown of GTP, guanosine triphosphate. [ISBN:0198506732]
Mycgr3G68887	GO:0003924	PF03144	GTPase activity	Catalysis of the reaction: GTP + H2O = GDP + phosphate. [ISBN:0198547684]
Mycgr3G68887	GO:0005622	PF03144	intracellular	The living contents of a cell; the matter contained within (but not including) the plasma membrane, usually taken to exclude large vacuoles and masses of secretory or ingested material. In eukaryotes it includes the nucleus and cytoplasm. [ISBN:0198506732]
Mycgr3G68887	GO:0005525	PF03144	GTP binding	Interacting selectively and non-covalently with GTP, guanosine triphosphate. [GOC:ai]
Mycgr3G68887	GO:0006414	PF03144	translational elongation	The successive addition of amino acid residues to a nascent polypeptide chain during protein biosynthesis. [GOC:ems]
Mycgr3G68887	GO:0003746	PF03144	translation elongation factor activity	Functions in chain elongation during polypeptide synthesis at the ribosome. [ISBN:0198506732]
Mycgr3G68887	GO:0005525	PF03144	GTP binding	Interacting selectively and non-covalently with GTP, guanosine triphosphate. [GOC:ai]
Mycgr3G68887	GO:0005622	PF03144	intracellular	The living contents of a cell; the matter contained within (but not including) the plasma membrane, usually taken to exclude large vacuoles and masses of secretory or ingested material. In eukaryotes it includes the nucleus and cytoplasm. [ISBN:0198506732]
Mycgr3G68887	GO:0003924	PF03144	GTPase activity	Catalysis of the reaction: GTP + H2O = GDP + phosphate. [ISBN:0198547684]
Mycgr3G68887	GO:0003746	PF03144	translation elongation factor activity	Functions in chain elongation during polypeptide synthesis at the ribosome. [ISBN:0198506732]
Mycgr3G68887	GO:0006414	PF03144	translational elongation	The successive addition of amino acid residues to a nascent polypeptide chain during protein biosynthesis. [GOC:ems]
Mycgr3G68887	GO:0003924	PF03144	GTPase activity	Catalysis of the reaction: GTP + H2O = GDP + phosphate. [ISBN:0198547684]
Mycgr3G68887	GO:0005525	PF03144	GTP binding	Interacting selectively and non-covalently with GTP, guanosine triphosphate. [GOC:ai]
Mycgr3G68887	GO:0005622	PF03144	intracellular	The living contents of a cell; the matter contained within (but not including) the plasma membrane, usually taken to exclude large vacuoles and masses of secretory or ingested material. In eukaryotes it includes the nucleus and cytoplasm. [ISBN:0198506732]
Mycgr3G68887	GO:0003746	PF03144	translation elongation factor activity	Functions in chain elongation during polypeptide synthesis at the ribosome. [ISBN:0198506732]
Mycgr3G68887	GO:0006184	PF03143	GTP catabolic process	The chemical reactions and pathways resulting in the breakdown of GTP, guanosine triphosphate. [ISBN:0198506732]
Mycgr3G68887	GO:0003924	PF03143	GTPase activity	Catalysis of the reaction: GTP + H2O = GDP + phosphate. [ISBN:0198547684]
Mycgr3G68887	GO:0005622	PF03143	intracellular	The living contents of a cell; the matter contained within (but not including) the plasma membrane, usually taken to exclude large vacuoles and masses of secretory or ingested material. In eukaryotes it includes the nucleus and cytoplasm. [ISBN:0198506732]
Mycgr3G68887	GO:0005525	PF03143	GTP binding	Interacting selectively and non-covalently with GTP, guanosine triphosphate. [GOC:ai]
Mycgr3G68887	GO:0006414	PF03143	translational elongation	The successive addition of amino acid residues to a nascent polypeptide chain during protein biosynthesis. [GOC:ems]
Mycgr3G68887	GO:0003746	PF03143	translation elongation factor activity	Functions in chain elongation during polypeptide synthesis at the ribosome. [ISBN:0198506732]
Mycgr3G68887	GO:0005525	PF03143	GTP binding	Interacting selectively and non-covalently with GTP, guanosine triphosphate. [GOC:ai]
Mycgr3G68887	GO:0005622	PF03143	intracellular	The living contents of a cell; the matter contained within (but not including) the plasma membrane, usually taken to exclude large vacuoles and masses of secretory or ingested material. In eukaryotes it includes the nucleus and cytoplasm. [ISBN:0198506732]
Mycgr3G68887	GO:0003924	PF03143	GTPase activity	Catalysis of the reaction: GTP + H2O = GDP + phosphate. [ISBN:0198547684]
Mycgr3G68887	GO:0003746	PF03143	translation elongation factor activity	Functions in chain elongation during polypeptide synthesis at the ribosome. [ISBN:0198506732]
Mycgr3G68887	GO:0006414	PF03143	translational elongation	The successive addition of amino acid residues to a nascent polypeptide chain during protein biosynthesis. [GOC:ems]
Mycgr3G68887	GO:0003924	PF03143	GTPase activity	Catalysis of the reaction: GTP + H2O = GDP + phosphate. [ISBN:0198547684]
Mycgr3G68887	GO:0005525	PF03143	GTP binding	Interacting selectively and non-covalently with GTP, guanosine triphosphate. [GOC:ai]
Mycgr3G68887	GO:0005622	PF03143	intracellular	The living contents of a cell; the matter contained within (but not including) the plasma membrane, usually taken to exclude large vacuoles and masses of secretory or ingested material. In eukaryotes it includes the nucleus and cytoplasm. [ISBN:0198506732]
Mycgr3G68887	GO:0003746	PF03143	translation elongation factor activity	Functions in chain elongation during polypeptide synthesis at the ribosome. [ISBN:0198506732]
Mycgr3G109829	GO:0006351	PF04082	transcription, DNA-templated	The cellular synthesis of RNA on a template of DNA. [GOC:jl, GOC:txnOH]
Mycgr3G109829	GO:0003677	PF04082	DNA binding	Any molecular function by which a gene product interacts selectively and non-covalently with DNA (deoxyribonucleic acid). [GOC:dph, GOC:jl, GOC:tb, GOC:vw]
Mycgr3G109829	GO:0008270	PF04082	zinc ion binding	Interacting selectively and non-covalently with zinc (Zn) ions. [GOC:ai]
Mycgr3G109829	GO:0005634	PF04082	nucleus	A membrane-bounded organelle of eukaryotic cells in which chromosomes are housed and replicated. In most cells, the nucleus contains all of the cell's chromosomes except the organellar chromosomes, and is the site of RNA synthesis and processing. In some species, or in specialized cell types, RNA metabolism or DNA replication may be absent. [GOC:go_curators]
Mycgr3G109829	GO:0008270	PF04082	zinc ion binding	Interacting selectively and non-covalently with zinc (Zn) ions. [GOC:ai]
Mycgr3G109829	GO:0003677	PF04082	DNA binding	Any molecular function by which a gene product interacts selectively and non-covalently with DNA (deoxyribonucleic acid). [GOC:dph, GOC:jl, GOC:tb, GOC:vw]
Mycgr3G109829	GO:0005634	PF04082	nucleus	A membrane-bounded organelle of eukaryotic cells in which chromosomes are housed and replicated. In most cells, the nucleus contains all of the cell's chromosomes except the organellar chromosomes, and is the site of RNA synthesis and processing. In some species, or in specialized cell types, RNA metabolism or DNA replication may be absent. [GOC:go_curators]
Mycgr3G109829	GO:0006351	PF04082	transcription, DNA-templated	The cellular synthesis of RNA on a template of DNA. [GOC:jl, GOC:txnOH]
Mycgr3G109829	GO:0005634	PF04082	nucleus	A membrane-bounded organelle of eukaryotic cells in which chromosomes are housed and replicated. In most cells, the nucleus contains all of the cell's chromosomes except the organellar chromosomes, and is the site of RNA synthesis and processing. In some species, or in specialized cell types, RNA metabolism or DNA replication may be absent. [GOC:go_curators]
Mycgr3G109829	GO:0006351	PF04082	transcription, DNA-templated	The cellular synthesis of RNA on a template of DNA. [GOC:jl, GOC:txnOH]
Mycgr3G109829	GO:0003677	PF04082	DNA binding	Any molecular function by which a gene product interacts selectively and non-covalently with DNA (deoxyribonucleic acid). [GOC:dph, GOC:jl, GOC:tb, GOC:vw]
Mycgr3G109829	GO:0008270	PF04082	zinc ion binding	Interacting selectively and non-covalently with zinc (Zn) ions. [GOC:ai]
Mycgr3G111096	GO:0006351	PF00172	transcription, DNA-templated	The cellular synthesis of RNA on a template of DNA. [GOC:jl, GOC:txnOH]
Mycgr3G111096	GO:0003677	PF00172	DNA binding	Any molecular function by which a gene product interacts selectively and non-covalently with DNA (deoxyribonucleic acid). [GOC:dph, GOC:jl, GOC:tb, GOC:vw]
Mycgr3G111096	GO:0008270	PF00172	zinc ion binding	Interacting selectively and non-covalently with zinc (Zn) ions. [GOC:ai]
Mycgr3G111096	GO:0006355	PF00172	regulation of transcription, DNA-templated	Any process that modulates the frequency, rate or extent of cellular DNA-templated transcription. [GOC:go_curators, GOC:txnOH]
Mycgr3G111096	GO:0005634	PF00172	nucleus	A membrane-bounded organelle of eukaryotic cells in which chromosomes are housed and replicated. In most cells, the nucleus contains all of the cell's chromosomes except the organellar chromosomes, and is the site of RNA synthesis and processing. In some species, or in specialized cell types, RNA metabolism or DNA replication may be absent. [GOC:go_curators]
Mycgr3G111096	GO:0003700	PF00172	sequence-specific DNA binding transcription factor activity	Interacting selectively and non-covalently with a specific DNA sequence in order to modulate transcription. The transcription factor may or may not also interact selectively with a protein or macromolecular complex. [GOC:curators, GOC:txnOH]
Mycgr3G111096	GO:0008270	PF00172	zinc ion binding	Interacting selectively and non-covalently with zinc (Zn) ions. [GOC:ai]
Mycgr3G111096	GO:0003677	PF00172	DNA binding	Any molecular function by which a gene product interacts selectively and non-covalently with DNA (deoxyribonucleic acid). [GOC:dph, GOC:jl, GOC:tb, GOC:vw]
Mycgr3G111096	GO:0006355	PF00172	regulation of transcription, DNA-templated	Any process that modulates the frequency, rate or extent of cellular DNA-templated transcription. [GOC:go_curators, GOC:txnOH]
Mycgr3G111096	GO:0005634	PF00172	nucleus	A membrane-bounded organelle of eukaryotic cells in which chromosomes are housed and replicated. In most cells, the nucleus contains all of the cell's chromosomes except the organellar chromosomes, and is the site of RNA synthesis and processing. In some species, or in specialized cell types, RNA metabolism or DNA replication may be absent. [GOC:go_curators]
Mycgr3G111096	GO:0006351	PF00172	transcription, DNA-templated	The cellular synthesis of RNA on a template of DNA. [GOC:jl, GOC:txnOH]
Mycgr3G111096	GO:0000981	PF00172	sequence-specific DNA binding RNA polymerase II transcription factor activity	Interacting selectively and non-covalently with a specific DNA sequence in order to modulate transcription by RNA polymerase II. The transcription factor may or may not also interact selectively with a protein or macromolecular complex. [GOC:txnOH]
Mycgr3G111096	GO:0005634	PF00172	nucleus	A membrane-bounded organelle of eukaryotic cells in which chromosomes are housed and replicated. In most cells, the nucleus contains all of the cell's chromosomes except the organellar chromosomes, and is the site of RNA synthesis and processing. In some species, or in specialized cell types, RNA metabolism or DNA replication may be absent. [GOC:go_curators]
Mycgr3G111096	GO:0003677	PF00172	DNA binding	Any molecular function by which a gene product interacts selectively and non-covalently with DNA (deoxyribonucleic acid). [GOC:dph, GOC:jl, GOC:tb, GOC:vw]
Mycgr3G111096	GO:0008270	PF00172	zinc ion binding	Interacting selectively and non-covalently with zinc (Zn) ions. [GOC:ai]
Mycgr3G111096	GO:0000981	PF00172	sequence-specific DNA binding RNA polymerase II transcription factor activity	Interacting selectively and non-covalently with a specific DNA sequence in order to modulate transcription by RNA polymerase II. The transcription factor may or may not also interact selectively with a protein or macromolecular complex. [GOC:txnOH]
Mycgr3G111096	GO:0006351	PF04082	transcription, DNA-templated	The cellular synthesis of RNA on a template of DNA. [GOC:jl, GOC:txnOH]
Mycgr3G111096	GO:0003677	PF04082	DNA binding	Any molecular function by which a gene product interacts selectively and non-covalently with DNA (deoxyribonucleic acid). [GOC:dph, GOC:jl, GOC:tb, GOC:vw]
Mycgr3G111096	GO:0008270	PF04082	zinc ion binding	Interacting selectively and non-covalently with zinc (Zn) ions. [GOC:ai]
Mycgr3G111096	GO:0006355	PF04082	regulation of transcription, DNA-templated	Any process that modulates the frequency, rate or extent of cellular DNA-templated transcription. [GOC:go_curators, GOC:txnOH]
Mycgr3G111096	GO:0005634	PF04082	nucleus	A membrane-bounded organelle of eukaryotic cells in which chromosomes are housed and replicated. In most cells, the nucleus contains all of the cell's chromosomes except the organellar chromosomes, and is the site of RNA synthesis and processing. In some species, or in specialized cell types, RNA metabolism or DNA replication may be absent. [GOC:go_curators]
Mycgr3G111096	GO:0003700	PF04082	sequence-specific DNA binding transcription factor activity	Interacting selectively and non-covalently with a specific DNA sequence in order to modulate transcription. The transcription factor may or may not also interact selectively with a protein or macromolecular complex. [GOC:curators, GOC:txnOH]
Mycgr3G111096	GO:0008270	PF04082	zinc ion binding	Interacting selectively and non-covalently with zinc (Zn) ions. [GOC:ai]
Mycgr3G111096	GO:0003677	PF04082	DNA binding	Any molecular function by which a gene product interacts selectively and non-covalently with DNA (deoxyribonucleic acid). [GOC:dph, GOC:jl, GOC:tb, GOC:vw]
Mycgr3G111096	GO:0006355	PF04082	regulation of transcription, DNA-templated	Any process that modulates the frequency, rate or extent of cellular DNA-templated transcription. [GOC:go_curators, GOC:txnOH]
Mycgr3G111096	GO:0005634	PF04082	nucleus	A membrane-bounded organelle of eukaryotic cells in which chromosomes are housed and replicated. In most cells, the nucleus contains all of the cell's chromosomes except the organellar chromosomes, and is the site of RNA synthesis and processing. In some species, or in specialized cell types, RNA metabolism or DNA replication may be absent. [GOC:go_curators]
Mycgr3G111096	GO:0006351	PF04082	transcription, DNA-templated	The cellular synthesis of RNA on a template of DNA. [GOC:jl, GOC:txnOH]
Mycgr3G111096	GO:0000981	PF04082	sequence-specific DNA binding RNA polymerase II transcription factor activity	Interacting selectively and non-covalently with a specific DNA sequence in order to modulate transcription by RNA polymerase II. The transcription factor may or may not also interact selectively with a protein or macromolecular complex. [GOC:txnOH]
Mycgr3G111096	GO:0005634	PF04082	nucleus	A membrane-bounded organelle of eukaryotic cells in which chromosomes are housed and replicated. In most cells, the nucleus contains all of the cell's chromosomes except the organellar chromosomes, and is the site of RNA synthesis and processing. In some species, or in specialized cell types, RNA metabolism or DNA replication may be absent. [GOC:go_curators]
Mycgr3G111096	GO:0003677	PF04082	DNA binding	Any molecular function by which a gene product interacts selectively and non-covalently with DNA (deoxyribonucleic acid). [GOC:dph, GOC:jl, GOC:tb, GOC:vw]
Mycgr3G111096	GO:0008270	PF04082	zinc ion binding	Interacting selectively and non-covalently with zinc (Zn) ions. [GOC:ai]
Mycgr3G111096	GO:0000981	PF04082	sequence-specific DNA binding RNA polymerase II transcription factor activity	Interacting selectively and non-covalently with a specific DNA sequence in order to modulate transcription by RNA polymerase II. The transcription factor may or may not also interact selectively with a protein or macromolecular complex. [GOC:txnOH]
Mycgr3G102517
Mycgr3G90147	GO:0008270		zinc ion binding	Interacting selectively and non-covalently with zinc (Zn) ions. [GOC:ai]
Mycgr3G90147	GO:0005622		intracellular	The living contents of a cell; the matter contained within (but not including) the plasma membrane, usually taken to exclude large vacuoles and masses of secretory or ingested material. In eukaryotes it includes the nucleus and cytoplasm. [ISBN:0198506732]
Mycgr3G49843	GO:0016772	PF00069	transferase activity, transferring phosphorus-containing groups	Catalysis of the transfer of a phosphorus-containing group from one compound (donor) to another (acceptor). [GOC:jl, ISBN:0198506732]
Mycgr3G49843	GO:0006468	PF00069	protein phosphorylation	The process of introducing a phosphate group on to a protein. [GOC:hb]
Mycgr3G49843	GO:0004672	PF00069	protein kinase activity	Catalysis of the phosphorylation of an amino acid residue in a protein, usually according to the reaction: a protein + ATP = a phosphoprotein + ADP. [MetaCyc:PROTEIN-KINASE-RXN]
Mycgr3G49843	GO:0005524	PF00069	ATP binding	Interacting selectively and non-covalently with ATP, adenosine 5'-triphosphate, a universally important coenzyme and enzyme regulator. [ISBN:0198506732]
Mycgr3G49843	GO:0005524	PF00069	ATP binding	Interacting selectively and non-covalently with ATP, adenosine 5'-triphosphate, a universally important coenzyme and enzyme regulator. [ISBN:0198506732]
Mycgr3G49843	GO:0016772	PF00069	transferase activity, transferring phosphorus-containing groups	Catalysis of the transfer of a phosphorus-containing group from one compound (donor) to another (acceptor). [GOC:jl, ISBN:0198506732]
Mycgr3G49843	GO:0004672	PF00069	protein kinase activity	Catalysis of the phosphorylation of an amino acid residue in a protein, usually according to the reaction: a protein + ATP = a phosphoprotein + ADP. [MetaCyc:PROTEIN-KINASE-RXN]
Mycgr3G49843	GO:0006468	PF00069	protein phosphorylation	The process of introducing a phosphate group on to a protein. [GOC:hb]
Mycgr3G49843	GO:0005524	PF00069	ATP binding	Interacting selectively and non-covalently with ATP, adenosine 5'-triphosphate, a universally important coenzyme and enzyme regulator. [ISBN:0198506732]
Mycgr3G49843	GO:0004672	PF00069	protein kinase activity	Catalysis of the phosphorylation of an amino acid residue in a protein, usually according to the reaction: a protein + ATP = a phosphoprotein + ADP. [MetaCyc:PROTEIN-KINASE-RXN]
Mycgr3G91519		PF10253
Mycgr3G103568	GO:0043565		sequence-specific DNA binding	Interacting selectively and non-covalently with DNA of a specific nucleotide composition, e.g. GC-rich DNA binding, or with a specific sequence motif or type of DNA e.g. promotor binding or rDNA binding. [GOC:jl]
Mycgr3G103568	GO:0006355		regulation of transcription, DNA-templated	Any process that modulates the frequency, rate or extent of cellular DNA-templated transcription. [GOC:go_curators, GOC:txnOH]
Mycgr3G103568	GO:0003700		sequence-specific DNA binding transcription factor activity	Interacting selectively and non-covalently with a specific DNA sequence in order to modulate transcription. The transcription factor may or may not also interact selectively with a protein or macromolecular complex. [GOC:curators, GOC:txnOH]
Mycgr3G103568	GO:0003700		sequence-specific DNA binding transcription factor activity	Interacting selectively and non-covalently with a specific DNA sequence in order to modulate transcription. The transcription factor may or may not also interact selectively with a protein or macromolecular complex. [GOC:curators, GOC:txnOH]
Mycgr3G103568	GO:0043565		sequence-specific DNA binding	Interacting selectively and non-covalently with DNA of a specific nucleotide composition, e.g. GC-rich DNA binding, or with a specific sequence motif or type of DNA e.g. promotor binding or rDNA binding. [GOC:jl]
Mycgr3G103568	GO:0006355		regulation of transcription, DNA-templated	Any process that modulates the frequency, rate or extent of cellular DNA-templated transcription. [GOC:go_curators, GOC:txnOH]
Mycgr3G103568	GO:0005634		nucleus	A membrane-bounded organelle of eukaryotic cells in which chromosomes are housed and replicated. In most cells, the nucleus contains all of the cell's chromosomes except the organellar chromosomes, and is the site of RNA synthesis and processing. In some species, or in specialized cell types, RNA metabolism or DNA replication may be absent. [GOC:go_curators]
Mycgr3G103568	GO:0043565		sequence-specific DNA binding	Interacting selectively and non-covalently with DNA of a specific nucleotide composition, e.g. GC-rich DNA binding, or with a specific sequence motif or type of DNA e.g. promotor binding or rDNA binding. [GOC:jl]
Mycgr3G103568	GO:0003700		sequence-specific DNA binding transcription factor activity	Interacting selectively and non-covalently with a specific DNA sequence in order to modulate transcription. The transcription factor may or may not also interact selectively with a protein or macromolecular complex. [GOC:curators, GOC:txnOH]
Mycgr3G103568	GO:0000981		sequence-specific DNA binding RNA polymerase II transcription factor activity	Interacting selectively and non-covalently with a specific DNA sequence in order to modulate transcription by RNA polymerase II. The transcription factor may or may not also interact selectively with a protein or macromolecular complex. [GOC:txnOH]
Mycgr3G103568	GO:0006990		positive regulation of transcription from RNA polymerase II promoter involved in unfolded protein response	The activation of genes whose promoters contain a specific sequence elements such as the unfolded protein response element (UPRE; consensus CAGCGTG) or the ER stress-response element (ERSE; CCAAN(N)9CCACG), as a result of signaling via the unfolded protein response. [GOC:dph, GOC:mah, GOC:tb, GOC:txnOH, PMID:12042763]
Mycgr3G103568	GO:0010674		negative regulation of transcription from RNA polymerase II promoter during meiosis	A cell cycle process that decreases the frequency, rate or extent of transcription from an RNA polymerase II promoter during meiosis. [GOC:dph, GOC:tb]
Mycgr3G64085		PF13207
Mycgr3G109078	GO:0006351	PF00172	transcription, DNA-templated	The cellular synthesis of RNA on a template of DNA. [GOC:jl, GOC:txnOH]
Mycgr3G109078	GO:0003677	PF00172	DNA binding	Any molecular function by which a gene product interacts selectively and non-covalently with DNA (deoxyribonucleic acid). [GOC:dph, GOC:jl, GOC:tb, GOC:vw]
Mycgr3G109078	GO:0008270	PF00172	zinc ion binding	Interacting selectively and non-covalently with zinc (Zn) ions. [GOC:ai]
Mycgr3G109078	GO:0006355	PF00172	regulation of transcription, DNA-templated	Any process that modulates the frequency, rate or extent of cellular DNA-templated transcription. [GOC:go_curators, GOC:txnOH]
Mycgr3G109078	GO:0005634	PF00172	nucleus	A membrane-bounded organelle of eukaryotic cells in which chromosomes are housed and replicated. In most cells, the nucleus contains all of the cell's chromosomes except the organellar chromosomes, and is the site of RNA synthesis and processing. In some species, or in specialized cell types, RNA metabolism or DNA replication may be absent. [GOC:go_curators]
Mycgr3G109078	GO:0003700	PF00172	sequence-specific DNA binding transcription factor activity	Interacting selectively and non-covalently with a specific DNA sequence in order to modulate transcription. The transcription factor may or may not also interact selectively with a protein or macromolecular complex. [GOC:curators, GOC:txnOH]
Mycgr3G109078	GO:0008270	PF00172	zinc ion binding	Interacting selectively and non-covalently with zinc (Zn) ions. [GOC:ai]
Mycgr3G109078	GO:0003677	PF00172	DNA binding	Any molecular function by which a gene product interacts selectively and non-covalently with DNA (deoxyribonucleic acid). [GOC:dph, GOC:jl, GOC:tb, GOC:vw]
Mycgr3G109078	GO:0006355	PF00172	regulation of transcription, DNA-templated	Any process that modulates the frequency, rate or extent of cellular DNA-templated transcription. [GOC:go_curators, GOC:txnOH]
Mycgr3G109078	GO:0005634	PF00172	nucleus	A membrane-bounded organelle of eukaryotic cells in which chromosomes are housed and replicated. In most cells, the nucleus contains all of the cell's chromosomes except the organellar chromosomes, and is the site of RNA synthesis and processing. In some species, or in specialized cell types, RNA metabolism or DNA replication may be absent. [GOC:go_curators]
Mycgr3G109078	GO:0006351	PF00172	transcription, DNA-templated	The cellular synthesis of RNA on a template of DNA. [GOC:jl, GOC:txnOH]
Mycgr3G109078	GO:0000981	PF00172	sequence-specific DNA binding RNA polymerase II transcription factor activity	Interacting selectively and non-covalently with a specific DNA sequence in order to modulate transcription by RNA polymerase II. The transcription factor may or may not also interact selectively with a protein or macromolecular complex. [GOC:txnOH]
Mycgr3G109078	GO:0005634	PF00172	nucleus	A membrane-bounded organelle of eukaryotic cells in which chromosomes are housed and replicated. In most cells, the nucleus contains all of the cell's chromosomes except the organellar chromosomes, and is the site of RNA synthesis and processing. In some species, or in specialized cell types, RNA metabolism or DNA replication may be absent. [GOC:go_curators]
Mycgr3G109078	GO:0003677	PF00172	DNA binding	Any molecular function by which a gene product interacts selectively and non-covalently with DNA (deoxyribonucleic acid). [GOC:dph, GOC:jl, GOC:tb, GOC:vw]
Mycgr3G109078	GO:0008270	PF00172	zinc ion binding	Interacting selectively and non-covalently with zinc (Zn) ions. [GOC:ai]
Mycgr3G109078	GO:0000981	PF00172	sequence-specific DNA binding RNA polymerase II transcription factor activity	Interacting selectively and non-covalently with a specific DNA sequence in order to modulate transcription by RNA polymerase II. The transcription factor may or may not also interact selectively with a protein or macromolecular complex. [GOC:txnOH]
Mycgr3G109078	GO:0006351	PF04082	transcription, DNA-templated	The cellular synthesis of RNA on a template of DNA. [GOC:jl, GOC:txnOH]
Mycgr3G109078	GO:0003677	PF04082	DNA binding	Any molecular function by which a gene product interacts selectively and non-covalently with DNA (deoxyribonucleic acid). [GOC:dph, GOC:jl, GOC:tb, GOC:vw]
Mycgr3G109078	GO:0008270	PF04082	zinc ion binding	Interacting selectively and non-covalently with zinc (Zn) ions. [GOC:ai]
Mycgr3G109078	GO:0006355	PF04082	regulation of transcription, DNA-templated	Any process that modulates the frequency, rate or extent of cellular DNA-templated transcription. [GOC:go_curators, GOC:txnOH]
Mycgr3G109078	GO:0005634	PF04082	nucleus	A membrane-bounded organelle of eukaryotic cells in which chromosomes are housed and replicated. In most cells, the nucleus contains all of the cell's chromosomes except the organellar chromosomes, and is the site of RNA synthesis and processing. In some species, or in specialized cell types, RNA metabolism or DNA replication may be absent. [GOC:go_curators]
Mycgr3G109078	GO:0003700	PF04082	sequence-specific DNA binding transcription factor activity	Interacting selectively and non-covalently with a specific DNA sequence in order to modulate transcription. The transcription factor may or may not also interact selectively with a protein or macromolecular complex. [GOC:curators, GOC:txnOH]
Mycgr3G109078	GO:0008270	PF04082	zinc ion binding	Interacting selectively and non-covalently with zinc (Zn) ions. [GOC:ai]
Mycgr3G109078	GO:0003677	PF04082	DNA binding	Any molecular function by which a gene product interacts selectively and non-covalently with DNA (deoxyribonucleic acid). [GOC:dph, GOC:jl, GOC:tb, GOC:vw]
Mycgr3G109078	GO:0006355	PF04082	regulation of transcription, DNA-templated	Any process that modulates the frequency, rate or extent of cellular DNA-templated transcription. [GOC:go_curators, GOC:txnOH]
Mycgr3G109078	GO:0005634	PF04082	nucleus	A membrane-bounded organelle of eukaryotic cells in which chromosomes are housed and replicated. In most cells, the nucleus contains all of the cell's chromosomes except the organellar chromosomes, and is the site of RNA synthesis and processing. In some species, or in specialized cell types, RNA metabolism or DNA replication may be absent. [GOC:go_curators]
Mycgr3G109078	GO:0006351	PF04082	transcription, DNA-templated	The cellular synthesis of RNA on a template of DNA. [GOC:jl, GOC:txnOH]
Mycgr3G109078	GO:0000981	PF04082	sequence-specific DNA binding RNA polymerase II transcription factor activity	Interacting selectively and non-covalently with a specific DNA sequence in order to modulate transcription by RNA polymerase II. The transcription factor may or may not also interact selectively with a protein or macromolecular complex. [GOC:txnOH]
Mycgr3G109078	GO:0005634	PF04082	nucleus	A membrane-bounded organelle of eukaryotic cells in which chromosomes are housed and replicated. In most cells, the nucleus contains all of the cell's chromosomes except the organellar chromosomes, and is the site of RNA synthesis and processing. In some species, or in specialized cell types, RNA metabolism or DNA replication may be absent. [GOC:go_curators]
Mycgr3G109078	GO:0003677	PF04082	DNA binding	Any molecular function by which a gene product interacts selectively and non-covalently with DNA (deoxyribonucleic acid). [GOC:dph, GOC:jl, GOC:tb, GOC:vw]
Mycgr3G109078	GO:0008270	PF04082	zinc ion binding	Interacting selectively and non-covalently with zinc (Zn) ions. [GOC:ai]
Mycgr3G109078	GO:0000981	PF04082	sequence-specific DNA binding RNA polymerase II transcription factor activity	Interacting selectively and non-covalently with a specific DNA sequence in order to modulate transcription by RNA polymerase II. The transcription factor may or may not also interact selectively with a protein or macromolecular complex. [GOC:txnOH]
Mycgr3G64933	GO:0005634	PF08617	nucleus	A membrane-bounded organelle of eukaryotic cells in which chromosomes are housed and replicated. In most cells, the nucleus contains all of the cell's chromosomes except the organellar chromosomes, and is the site of RNA synthesis and processing. In some species, or in specialized cell types, RNA metabolism or DNA replication may be absent. [GOC:go_curators]
Mycgr3G64933	GO:0000723	PF08617	telomere maintenance	Any process that contributes to the maintenance of proper telomeric length and structure by affecting and monitoring the activity of telomeric proteins and the length of telomeric DNA. These processes includes those that shorten and lengthen the telomeric DNA sequences. [GOC:elh, PMID:11092831]
Mycgr3G64933	GO:0000408	PF08617	EKC/KEOPS complex	A protein complex proposed to be involved in transcription as well as promoting telomere uncapping and telomere elongation. For example, in Saccharomyces cerevisiae the complex contains Bud32p, Kae1p, Gon7p, Cgi121p, and Pcc1p. [GOC:elh, PMID:16564010, PMID:16874308]
Mycgr3G111645	GO:0003676	PF00076	nucleic acid binding	Interacting selectively and non-covalently with any nucleic acid. [GOC:jl]
Mycgr3G111645	GO:0000166	PF00076	nucleotide binding	Interacting selectively and non-covalently with a nucleotide, any compound consisting of a nucleoside that is esterified with (ortho)phosphate or an oligophosphate at any hydroxyl group on the ribose or deoxyribose. [GOC:mah, ISBN:0198547684]
Mycgr3G111645	GO:0003676	PF00076	nucleic acid binding	Interacting selectively and non-covalently with any nucleic acid. [GOC:jl]
Mycgr3G111645	GO:0000166	PF00076	nucleotide binding	Interacting selectively and non-covalently with a nucleotide, any compound consisting of a nucleoside that is esterified with (ortho)phosphate or an oligophosphate at any hydroxyl group on the ribose or deoxyribose. [GOC:mah, ISBN:0198547684]
Mycgr3G111645	GO:0000166	PF00076	nucleotide binding	Interacting selectively and non-covalently with a nucleotide, any compound consisting of a nucleoside that is esterified with (ortho)phosphate or an oligophosphate at any hydroxyl group on the ribose or deoxyribose. [GOC:mah, ISBN:0198547684]
Mycgr3G111645	GO:0003676	PF00076	nucleic acid binding	Interacting selectively and non-covalently with any nucleic acid. [GOC:jl]
Mycgr3G51460	GO:0008270	PF01753	zinc ion binding	Interacting selectively and non-covalently with zinc (Zn) ions. [GOC:ai]
Mycgr3G51460	GO:0046872	PF01753	metal ion binding	Interacting selectively and non-covalently with any metal ion. [GOC:ai]
Mycgr3G104515
Mycgr3G104022	GO:0003676	PF02037	nucleic acid binding	Interacting selectively and non-covalently with any nucleic acid. [GOC:jl]
Mycgr3G104022	GO:0003676	PF02037	nucleic acid binding	Interacting selectively and non-covalently with any nucleic acid. [GOC:jl]
Mycgr3G104022	GO:0003676	PF02037	nucleic acid binding	Interacting selectively and non-covalently with any nucleic acid. [GOC:jl]
Mycgr3G89777	GO:0046983	PF00170	protein dimerization activity	The formation of a protein dimer, a macromolecular structure consists of two noncovalently associated identical or nonidentical subunits. [ISBN:0198506732]
Mycgr3G89777	GO:0043565	PF00170	sequence-specific DNA binding	Interacting selectively and non-covalently with DNA of a specific nucleotide composition, e.g. GC-rich DNA binding, or with a specific sequence motif or type of DNA e.g. promotor binding or rDNA binding. [GOC:jl]
Mycgr3G89777	GO:0006355	PF00170	regulation of transcription, DNA-templated	Any process that modulates the frequency, rate or extent of cellular DNA-templated transcription. [GOC:go_curators, GOC:txnOH]
Mycgr3G89777	GO:0003700	PF00170	sequence-specific DNA binding transcription factor activity	Interacting selectively and non-covalently with a specific DNA sequence in order to modulate transcription. The transcription factor may or may not also interact selectively with a protein or macromolecular complex. [GOC:curators, GOC:txnOH]
Mycgr3G89777	GO:0003700	PF00170	sequence-specific DNA binding transcription factor activity	Interacting selectively and non-covalently with a specific DNA sequence in order to modulate transcription. The transcription factor may or may not also interact selectively with a protein or macromolecular complex. [GOC:curators, GOC:txnOH]
Mycgr3G89777	GO:0043565	PF00170	sequence-specific DNA binding	Interacting selectively and non-covalently with DNA of a specific nucleotide composition, e.g. GC-rich DNA binding, or with a specific sequence motif or type of DNA e.g. promotor binding or rDNA binding. [GOC:jl]
Mycgr3G89777	GO:0006355	PF00170	regulation of transcription, DNA-templated	Any process that modulates the frequency, rate or extent of cellular DNA-templated transcription. [GOC:go_curators, GOC:txnOH]
Mycgr3G89777	GO:0043565	PF00170	sequence-specific DNA binding	Interacting selectively and non-covalently with DNA of a specific nucleotide composition, e.g. GC-rich DNA binding, or with a specific sequence motif or type of DNA e.g. promotor binding or rDNA binding. [GOC:jl]
Mycgr3G89777	GO:0003700	PF00170	sequence-specific DNA binding transcription factor activity	Interacting selectively and non-covalently with a specific DNA sequence in order to modulate transcription. The transcription factor may or may not also interact selectively with a protein or macromolecular complex. [GOC:curators, GOC:txnOH]
Mycgr3G94193
Mycgr3G76263	GO:0008270	PF06093	zinc ion binding	Interacting selectively and non-covalently with zinc (Zn) ions. [GOC:ai]
Mycgr3G76263	GO:0006355	PF06093	regulation of transcription, DNA-templated	Any process that modulates the frequency, rate or extent of cellular DNA-templated transcription. [GOC:go_curators, GOC:txnOH]
Mycgr3G76263	GO:0005634	PF06093	nucleus	A membrane-bounded organelle of eukaryotic cells in which chromosomes are housed and replicated. In most cells, the nucleus contains all of the cell's chromosomes except the organellar chromosomes, and is the site of RNA synthesis and processing. In some species, or in specialized cell types, RNA metabolism or DNA replication may be absent. [GOC:go_curators]
Mycgr3G76263	GO:0032786	PF06093	positive regulation of DNA-templated transcription, elongation	Any process that activates or increases the frequency, rate or extent of transcription elongation, the extension of an RNA molecule after transcription initiation and promoter clearance by the addition of ribonucleotides catalyzed by a DNA-dependent RNA polymerase. [GOC:mah, GOC:txnOH]
Mycgr3G76263	GO:0006414	PF06093	translational elongation	The successive addition of amino acid residues to a nascent polypeptide chain during protein biosynthesis. [GOC:ems]
Mycgr3G76263	GO:0003746	PF06093	translation elongation factor activity	Functions in chain elongation during polypeptide synthesis at the ribosome. [ISBN:0198506732]
Mycgr3G76263	GO:0008270	PF06093	zinc ion binding	Interacting selectively and non-covalently with zinc (Zn) ions. [GOC:ai]
Mycgr3G76263	GO:0006355	PF06093	regulation of transcription, DNA-templated	Any process that modulates the frequency, rate or extent of cellular DNA-templated transcription. [GOC:go_curators, GOC:txnOH]
Mycgr3G76263	GO:0005634	PF06093	nucleus	A membrane-bounded organelle of eukaryotic cells in which chromosomes are housed and replicated. In most cells, the nucleus contains all of the cell's chromosomes except the organellar chromosomes, and is the site of RNA synthesis and processing. In some species, or in specialized cell types, RNA metabolism or DNA replication may be absent. [GOC:go_curators]
Mycgr3G76263	GO:0032786	PF06093	positive regulation of DNA-templated transcription, elongation	Any process that activates or increases the frequency, rate or extent of transcription elongation, the extension of an RNA molecule after transcription initiation and promoter clearance by the addition of ribonucleotides catalyzed by a DNA-dependent RNA polymerase. [GOC:mah, GOC:txnOH]
Mycgr3G76263	GO:0005634	PF06093	nucleus	A membrane-bounded organelle of eukaryotic cells in which chromosomes are housed and replicated. In most cells, the nucleus contains all of the cell's chromosomes except the organellar chromosomes, and is the site of RNA synthesis and processing. In some species, or in specialized cell types, RNA metabolism or DNA replication may be absent. [GOC:go_curators]
Mycgr3G76263	GO:0006351	PF06093	transcription, DNA-templated	The cellular synthesis of RNA on a template of DNA. [GOC:jl, GOC:txnOH]
Mycgr3G76263	GO:0032968	PF06093	positive regulation of transcription elongation from RNA polymerase II promoter	Any process that activates or increases the frequency, rate or extent of transcription elongation, the extension of an RNA molecule after transcription initiation and promoter clearance by the addition of ribonucleotides, catalyzed by RNA polymerase II. [GOC:mah, GOC:txnOH]
Mycgr3G76263	GO:0090262	PF06093	regulation of transcription-coupled nucleotide-excision repair	Any process that modulates the frequency, rate, or extent of the nucleotide-excision repair process that carries out preferential repair of DNA lesions on the actively transcribed strand of the DNA duplex. In addition, the transcription-coupled nucleotide-excision repair pathway is required for the recognition and repair of a small subset of lesions that are not recognized by the global genome nu…
Mycgr3G76263	GO:2001209	PF06093	positive regulation of transcription elongation from RNA polymerase I promoter	Any process that activates or increases the frequency, rate or extent of transcription elongation from RNA polymerase I promoter. [PMID:20299458]
Mycgr3G76263	GO:0008298	PF06093	intracellular mRNA localization	Any process in which mRNA is transported to, or maintained in, a specific location within the cell. [GOC:ai]
Mycgr3G76263	GO:0000398	PF06093	mRNA splicing, via spliceosome	The joining together of exons from one or more primary transcripts of messenger RNA (mRNA) and the excision of intron sequences, via a spliceosomal mechanism, so that mRNA consisting only of the joined exons is produced. [GOC:krc, ISBN:0198506732, ISBN:0879695897]
Mycgr3G76263	GO:0000991	PF06093	core RNA polymerase II binding transcription factor activity	Interacting selectively and non-covalently with an RNA polymerase II (Pol II) complex, typically composed of twelve subunits, in order to modulate transcription. A protein binding transcription factor may or may not also interact with the template nucleic acid (either DNA or RNA) as well. [GOC:txnOH]
Mycgr3G76263	GO:2000232	PF06093	regulation of rRNA processing	Any process that modulates the frequency, rate or extent of rRNA processing. [GOC:mah]
Mycgr3G76263	GO:0006370	PF06093	7-methylguanosine mRNA capping	Addition of the 7-methylguanosine cap to the 5' end of a nascent messenger RNA transcript. [GOC:mah, PMID:9266685]
Mycgr3G76263	GO:0001181	PF06093	core RNA polymerase I binding transcription factor activity	Interacting selectively and non-covalently with an RNA polymerase I (RNAP I) complex, typically composed of fourteen subunits, in order to modulate transcription. A protein binding transcription factor may or may not also interact with the template nucleic acid (either DNA or RNA) as well. [GOC:txnOH]
Mycgr3G76263	GO:2001208	PF06093	negative regulation of transcription elongation from RNA polymerase I promoter	Any process that stops, prevents or reduces the frequency, rate or extent of transcription elongation from RNA polymerase I promoter. [PMID:20299458]
Mycgr3G76263	GO:0032786	PF06093	positive regulation of DNA-templated transcription, elongation	Any process that activates or increases the frequency, rate or extent of transcription elongation, the extension of an RNA molecule after transcription initiation and promoter clearance by the addition of ribonucleotides catalyzed by a DNA-dependent RNA polymerase. [GOC:mah, GOC:txnOH]
Mycgr3G76263	GO:0007059	PF06093	chromosome segregation	The process in which genetic material, in the form of chromosomes, is organized into specific structures and then physically separated and apportioned to two or more sets. In eukaryotes, chromosome segregation begins with the condensation of chromosomes, includes chromosome separation, and ends when chromosomes have completed movement to the spindle poles. [GOC:jl, GOC:mah, GOC:mtg_cell_cycle, GO…
Mycgr3G76263	GO:0006342	PF06093	chromatin silencing	Repression of transcription by altering the structure of chromatin, e.g. by conversion of large regions of DNA into an inaccessible state often called heterochromatin. [GOC:mah, PMID:10219245]
Mycgr3G76263	GO:0006325	PF06093	chromatin organization	Any process that results in the specification, formation or maintenance of the physical structure of eukaryotic chromatin. [GOC:mah]
Mycgr3G76263	GO:0008270	PF06093	zinc ion binding	Interacting selectively and non-covalently with zinc (Zn) ions. [GOC:ai]
Mycgr3G76263	GO:0000182	PF06093	rDNA binding	Interacting selectively and non-covalently with DNA sequences encoding ribosomal RNA. [GOC:mah]
Mycgr3G76263	GO:0003746	PF06093	translation elongation factor activity	Functions in chain elongation during polypeptide synthesis at the ribosome. [ISBN:0198506732]
Mycgr3G46302	GO:0016772	PF00069	transferase activity, transferring phosphorus-containing groups	Catalysis of the transfer of a phosphorus-containing group from one compound (donor) to another (acceptor). [GOC:jl, ISBN:0198506732]
Mycgr3G46302	GO:0006468	PF00069	protein phosphorylation	The process of introducing a phosphate group on to a protein. [GOC:hb]
Mycgr3G46302	GO:0004674	PF00069	protein serine/threonine kinase activity	Catalysis of the reactions: ATP + protein serine = ADP + protein serine phosphate, and ATP + protein threonine = ADP + protein threonine phosphate. [GOC:bf]
Mycgr3G46302	GO:0004672	PF00069	protein kinase activity	Catalysis of the phosphorylation of an amino acid residue in a protein, usually according to the reaction: a protein + ATP = a phosphoprotein + ADP. [MetaCyc:PROTEIN-KINASE-RXN]
Mycgr3G46302	GO:0005524	PF00069	ATP binding	Interacting selectively and non-covalently with ATP, adenosine 5'-triphosphate, a universally important coenzyme and enzyme regulator. [ISBN:0198506732]
Mycgr3G46302	GO:0005524	PF00069	ATP binding	Interacting selectively and non-covalently with ATP, adenosine 5'-triphosphate, a universally important coenzyme and enzyme regulator. [ISBN:0198506732]
Mycgr3G46302	GO:0016772	PF00069	transferase activity, transferring phosphorus-containing groups	Catalysis of the transfer of a phosphorus-containing group from one compound (donor) to another (acceptor). [GOC:jl, ISBN:0198506732]
Mycgr3G46302	GO:0004674	PF00069	protein serine/threonine kinase activity	Catalysis of the reactions: ATP + protein serine = ADP + protein serine phosphate, and ATP + protein threonine = ADP + protein threonine phosphate. [GOC:bf]
Mycgr3G46302	GO:0004672	PF00069	protein kinase activity	Catalysis of the phosphorylation of an amino acid residue in a protein, usually according to the reaction: a protein + ATP = a phosphoprotein + ADP. [MetaCyc:PROTEIN-KINASE-RXN]
Mycgr3G46302	GO:0006468	PF00069	protein phosphorylation	The process of introducing a phosphate group on to a protein. [GOC:hb]
Mycgr3G46302	GO:0005524	PF00069	ATP binding	Interacting selectively and non-covalently with ATP, adenosine 5'-triphosphate, a universally important coenzyme and enzyme regulator. [ISBN:0198506732]
Mycgr3G46302	GO:0004674	PF00069	protein serine/threonine kinase activity	Catalysis of the reactions: ATP + protein serine = ADP + protein serine phosphate, and ATP + protein threonine = ADP + protein threonine phosphate. [GOC:bf]
Mycgr3G92404	GO:0006355	PF01285	regulation of transcription, DNA-templated	Any process that modulates the frequency, rate or extent of cellular DNA-templated transcription. [GOC:go_curators, GOC:txnOH]
Mycgr3G92404	GO:0005634	PF01285	nucleus	A membrane-bounded organelle of eukaryotic cells in which chromosomes are housed and replicated. In most cells, the nucleus contains all of the cell's chromosomes except the organellar chromosomes, and is the site of RNA synthesis and processing. In some species, or in specialized cell types, RNA metabolism or DNA replication may be absent. [GOC:go_curators]
Mycgr3G92404	GO:0003700	PF01285	sequence-specific DNA binding transcription factor activity	Interacting selectively and non-covalently with a specific DNA sequence in order to modulate transcription. The transcription factor may or may not also interact selectively with a protein or macromolecular complex. [GOC:curators, GOC:txnOH]
Mycgr3G92404	GO:0003700	PF01285	sequence-specific DNA binding transcription factor activity	Interacting selectively and non-covalently with a specific DNA sequence in order to modulate transcription. The transcription factor may or may not also interact selectively with a protein or macromolecular complex. [GOC:curators, GOC:txnOH]
Mycgr3G92404	GO:0006355	PF01285	regulation of transcription, DNA-templated	Any process that modulates the frequency, rate or extent of cellular DNA-templated transcription. [GOC:go_curators, GOC:txnOH]
Mycgr3G92404	GO:0005634	PF01285	nucleus	A membrane-bounded organelle of eukaryotic cells in which chromosomes are housed and replicated. In most cells, the nucleus contains all of the cell's chromosomes except the organellar chromosomes, and is the site of RNA synthesis and processing. In some species, or in specialized cell types, RNA metabolism or DNA replication may be absent. [GOC:go_curators]
Mycgr3G92404	GO:0005634	PF01285	nucleus	A membrane-bounded organelle of eukaryotic cells in which chromosomes are housed and replicated. In most cells, the nucleus contains all of the cell's chromosomes except the organellar chromosomes, and is the site of RNA synthesis and processing. In some species, or in specialized cell types, RNA metabolism or DNA replication may be absent. [GOC:go_curators]
Mycgr3G92404	GO:0003700	PF01285	sequence-specific DNA binding transcription factor activity	Interacting selectively and non-covalently with a specific DNA sequence in order to modulate transcription. The transcription factor may or may not also interact selectively with a protein or macromolecular complex. [GOC:curators, GOC:txnOH]
Mycgr3G36302	GO:0006351	PF04082	transcription, DNA-templated	The cellular synthesis of RNA on a template of DNA. [GOC:jl, GOC:txnOH]
Mycgr3G36302	GO:0003677	PF04082	DNA binding	Any molecular function by which a gene product interacts selectively and non-covalently with DNA (deoxyribonucleic acid). [GOC:dph, GOC:jl, GOC:tb, GOC:vw]
Mycgr3G36302	GO:0008270	PF04082	zinc ion binding	Interacting selectively and non-covalently with zinc (Zn) ions. [GOC:ai]
Mycgr3G36302	GO:0006355	PF04082	regulation of transcription, DNA-templated	Any process that modulates the frequency, rate or extent of cellular DNA-templated transcription. [GOC:go_curators, GOC:txnOH]
Mycgr3G36302	GO:0005634	PF04082	nucleus	A membrane-bounded organelle of eukaryotic cells in which chromosomes are housed and replicated. In most cells, the nucleus contains all of the cell's chromosomes except the organellar chromosomes, and is the site of RNA synthesis and processing. In some species, or in specialized cell types, RNA metabolism or DNA replication may be absent. [GOC:go_curators]
Mycgr3G36302	GO:0003700	PF04082	sequence-specific DNA binding transcription factor activity	Interacting selectively and non-covalently with a specific DNA sequence in order to modulate transcription. The transcription factor may or may not also interact selectively with a protein or macromolecular complex. [GOC:curators, GOC:txnOH]
Mycgr3G36302	GO:0008270	PF04082	zinc ion binding	Interacting selectively and non-covalently with zinc (Zn) ions. [GOC:ai]
Mycgr3G36302	GO:0003677	PF04082	DNA binding	Any molecular function by which a gene product interacts selectively and non-covalently with DNA (deoxyribonucleic acid). [GOC:dph, GOC:jl, GOC:tb, GOC:vw]
Mycgr3G36302	GO:0006355	PF04082	regulation of transcription, DNA-templated	Any process that modulates the frequency, rate or extent of cellular DNA-templated transcription. [GOC:go_curators, GOC:txnOH]
Mycgr3G36302	GO:0005634	PF04082	nucleus	A membrane-bounded organelle of eukaryotic cells in which chromosomes are housed and replicated. In most cells, the nucleus contains all of the cell's chromosomes except the organellar chromosomes, and is the site of RNA synthesis and processing. In some species, or in specialized cell types, RNA metabolism or DNA replication may be absent. [GOC:go_curators]
Mycgr3G36302	GO:0006351	PF04082	transcription, DNA-templated	The cellular synthesis of RNA on a template of DNA. [GOC:jl, GOC:txnOH]
Mycgr3G36302	GO:0000981	PF04082	sequence-specific DNA binding RNA polymerase II transcription factor activity	Interacting selectively and non-covalently with a specific DNA sequence in order to modulate transcription by RNA polymerase II. The transcription factor may or may not also interact selectively with a protein or macromolecular complex. [GOC:txnOH]
Mycgr3G36302	GO:0005634	PF04082	nucleus	A membrane-bounded organelle of eukaryotic cells in which chromosomes are housed and replicated. In most cells, the nucleus contains all of the cell's chromosomes except the organellar chromosomes, and is the site of RNA synthesis and processing. In some species, or in specialized cell types, RNA metabolism or DNA replication may be absent. [GOC:go_curators]
Mycgr3G36302	GO:0003677	PF04082	DNA binding	Any molecular function by which a gene product interacts selectively and non-covalently with DNA (deoxyribonucleic acid). [GOC:dph, GOC:jl, GOC:tb, GOC:vw]
Mycgr3G36302	GO:0008270	PF04082	zinc ion binding	Interacting selectively and non-covalently with zinc (Zn) ions. [GOC:ai]
Mycgr3G36302	GO:0000981	PF04082	sequence-specific DNA binding RNA polymerase II transcription factor activity	Interacting selectively and non-covalently with a specific DNA sequence in order to modulate transcription by RNA polymerase II. The transcription factor may or may not also interact selectively with a protein or macromolecular complex. [GOC:txnOH]
Mycgr3G62811	GO:0005622	PF00566	intracellular	The living contents of a cell; the matter contained within (but not including) the plasma membrane, usually taken to exclude large vacuoles and masses of secretory or ingested material. In eukaryotes it includes the nucleus and cytoplasm. [ISBN:0198506732]
Mycgr3G62811	GO:0032851	PF00566	positive regulation of Rab GTPase activity	Any process that activates or increases the activity of a GTPase of the Rab family. [GOC:mah]
Mycgr3G62811	GO:0032313	PF00566	regulation of Rab GTPase activity	Any process that modulates the activity of a GTPase of the Rab family. [GOC:mah]
Mycgr3G62811	GO:0005097	PF00566	Rab GTPase activator activity	Increases the rate of GTP hydrolysis by a GTPase of the Rab family. [GOC:mah]
Mycgr3G62811	GO:0005097	PF00566	Rab GTPase activator activity	Increases the rate of GTP hydrolysis by a GTPase of the Rab family. [GOC:mah]
Mycgr3G62811	GO:0032313	PF00566	regulation of Rab GTPase activity	Any process that modulates the activity of a GTPase of the Rab family. [GOC:mah]
Mycgr3G62811	GO:0016192	PF00566	vesicle-mediated transport	A cellular transport process in which transported substances are moved in membrane-bounded vesicles; transported substances are enclosed in the vesicle lumen or located in the vesicle membrane. The process begins with a step that directs a substance to the forming vesicle, and includes vesicle budding and coating. Vesicles are then targeted to, and fuse with, an acceptor membrane. [GOC:ai, GOC:ma…
Mycgr3G62811	GO:0005622	PF00566	intracellular	The living contents of a cell; the matter contained within (but not including) the plasma membrane, usually taken to exclude large vacuoles and masses of secretory or ingested material. In eukaryotes it includes the nucleus and cytoplasm. [ISBN:0198506732]
Mycgr3G62811	GO:0005097	PF00566	Rab GTPase activator activity	Increases the rate of GTP hydrolysis by a GTPase of the Rab family. [GOC:mah]
Mycgr3G94584	GO:0006355	PF07818	regulation of transcription, DNA-templated	Any process that modulates the frequency, rate or extent of cellular DNA-templated transcription. [GOC:go_curators, GOC:txnOH]
Mycgr3G94584	GO:0006355	PF07818	regulation of transcription, DNA-templated	Any process that modulates the frequency, rate or extent of cellular DNA-templated transcription. [GOC:go_curators, GOC:txnOH]
Mycgr3G35076	GO:0046983	PF08601	protein dimerization activity	The formation of a protein dimer, a macromolecular structure consists of two noncovalently associated identical or nonidentical subunits. [ISBN:0198506732]
Mycgr3G35076	GO:0043565	PF08601	sequence-specific DNA binding	Interacting selectively and non-covalently with DNA of a specific nucleotide composition, e.g. GC-rich DNA binding, or with a specific sequence motif or type of DNA e.g. promotor binding or rDNA binding. [GOC:jl]
Mycgr3G35076	GO:0006355	PF08601	regulation of transcription, DNA-templated	Any process that modulates the frequency, rate or extent of cellular DNA-templated transcription. [GOC:go_curators, GOC:txnOH]
Mycgr3G35076	GO:0003700	PF08601	sequence-specific DNA binding transcription factor activity	Interacting selectively and non-covalently with a specific DNA sequence in order to modulate transcription. The transcription factor may or may not also interact selectively with a protein or macromolecular complex. [GOC:curators, GOC:txnOH]
Mycgr3G35076	GO:0003700	PF08601	sequence-specific DNA binding transcription factor activity	Interacting selectively and non-covalently with a specific DNA sequence in order to modulate transcription. The transcription factor may or may not also interact selectively with a protein or macromolecular complex. [GOC:curators, GOC:txnOH]
Mycgr3G35076	GO:0043565	PF08601	sequence-specific DNA binding	Interacting selectively and non-covalently with DNA of a specific nucleotide composition, e.g. GC-rich DNA binding, or with a specific sequence motif or type of DNA e.g. promotor binding or rDNA binding. [GOC:jl]
Mycgr3G35076	GO:0006355	PF08601	regulation of transcription, DNA-templated	Any process that modulates the frequency, rate or extent of cellular DNA-templated transcription. [GOC:go_curators, GOC:txnOH]
Mycgr3G35076	GO:0005737	PF08601	cytoplasm	All of the contents of a cell excluding the plasma membrane and nucleus, but including other subcellular structures. [ISBN:0198547684]
Mycgr3G35076	GO:0005634	PF08601	nucleus	A membrane-bounded organelle of eukaryotic cells in which chromosomes are housed and replicated. In most cells, the nucleus contains all of the cell's chromosomes except the organellar chromosomes, and is the site of RNA synthesis and processing. In some species, or in specialized cell types, RNA metabolism or DNA replication may be absent. [GOC:go_curators]
Mycgr3G35076	GO:0043565	PF08601	sequence-specific DNA binding	Interacting selectively and non-covalently with DNA of a specific nucleotide composition, e.g. GC-rich DNA binding, or with a specific sequence motif or type of DNA e.g. promotor binding or rDNA binding. [GOC:jl]
Mycgr3G35076	GO:0003700	PF08601	sequence-specific DNA binding transcription factor activity	Interacting selectively and non-covalently with a specific DNA sequence in order to modulate transcription. The transcription factor may or may not also interact selectively with a protein or macromolecular complex. [GOC:curators, GOC:txnOH]
Mycgr3G35076	GO:0043619	PF08601	regulation of transcription from RNA polymerase II promoter in response to oxidative stress	Modulation of the frequency, rate or extent of transcription from an RNA polymerase II promoter as a result of a stimulus indicating the organism is under oxidative stress, a state often resulting from exposure to high levels of reactive oxygen species, e.g. superoxide anions, hydrogen peroxide (H2O2), and hydroxyl radicals. [GOC:jl]
Mycgr3G35076	GO:0000304	PF08601	response to singlet oxygen	Any process that results in a change in state or activity of a cell or an organism (in terms of movement, secretion, enzyme production, gene expression, etc.) as a result of a singlet oxygen stimulus. Singlet oxygen is a dioxygen (O2) molecule in which two 2p electrons have similar spin. Singlet oxygen is more highly reactive than the form in which these electrons are of opposite spin, and it is …
Mycgr3G35076	GO:0046685	PF08601	response to arsenic-containing substance	Any process that results in a change in state or activity of a cell or an organism (in terms of movement, secretion, enzyme production, gene expression, etc.) as a result of an arsenic stimulus from compounds containing arsenic, including arsenates, arsenites, and arsenides. [GOC:hjd, ISBN:0721662544]
Mycgr3G35076	GO:0010038	PF08601	response to metal ion	Any process that results in a change in state or activity of a cell or an organism (in terms of movement, secretion, enzyme production, gene expression, etc.) as a result of a metal ion stimulus. [GOC:sm]
Mycgr3G35076	GO:0042493	PF08601	response to drug	Any process that results in a change in state or activity of a cell or an organism (in terms of movement, secretion, enzyme production, gene expression, etc.) as a result of a drug stimulus. A drug is a substance used in the diagnosis, treatment or prevention of a disease. [GOC:jl]
Mycgr3G35076	GO:0009408	PF08601	response to heat	Any process that results in a change in state or activity of a cell or an organism (in terms of movement, secretion, enzyme production, gene expression, etc.) as a result of a heat stimulus, a temperature stimulus above the optimal temperature for that organism. [GOC:lr]
Mycgr3G35076	GO:0046983	PF00170	protein dimerization activity	The formation of a protein dimer, a macromolecular structure consists of two noncovalently associated identical or nonidentical subunits. [ISBN:0198506732]
Mycgr3G35076	GO:0043565	PF00170	sequence-specific DNA binding	Interacting selectively and non-covalently with DNA of a specific nucleotide composition, e.g. GC-rich DNA binding, or with a specific sequence motif or type of DNA e.g. promotor binding or rDNA binding. [GOC:jl]
Mycgr3G35076	GO:0006355	PF00170	regulation of transcription, DNA-templated	Any process that modulates the frequency, rate or extent of cellular DNA-templated transcription. [GOC:go_curators, GOC:txnOH]
Mycgr3G35076	GO:0003700	PF00170	sequence-specific DNA binding transcription factor activity	Interacting selectively and non-covalently with a specific DNA sequence in order to modulate transcription. The transcription factor may or may not also interact selectively with a protein or macromolecular complex. [GOC:curators, GOC:txnOH]
Mycgr3G35076	GO:0003700	PF00170	sequence-specific DNA binding transcription factor activity	Interacting selectively and non-covalently with a specific DNA sequence in order to modulate transcription. The transcription factor may or may not also interact selectively with a protein or macromolecular complex. [GOC:curators, GOC:txnOH]
Mycgr3G35076	GO:0043565	PF00170	sequence-specific DNA binding	Interacting selectively and non-covalently with DNA of a specific nucleotide composition, e.g. GC-rich DNA binding, or with a specific sequence motif or type of DNA e.g. promotor binding or rDNA binding. [GOC:jl]
Mycgr3G35076	GO:0006355	PF00170	regulation of transcription, DNA-templated	Any process that modulates the frequency, rate or extent of cellular DNA-templated transcription. [GOC:go_curators, GOC:txnOH]
Mycgr3G35076	GO:0005737	PF00170	cytoplasm	All of the contents of a cell excluding the plasma membrane and nucleus, but including other subcellular structures. [ISBN:0198547684]
Mycgr3G35076	GO:0005634	PF00170	nucleus	A membrane-bounded organelle of eukaryotic cells in which chromosomes are housed and replicated. In most cells, the nucleus contains all of the cell's chromosomes except the organellar chromosomes, and is the site of RNA synthesis and processing. In some species, or in specialized cell types, RNA metabolism or DNA replication may be absent. [GOC:go_curators]
Mycgr3G35076	GO:0043565	PF00170	sequence-specific DNA binding	Interacting selectively and non-covalently with DNA of a specific nucleotide composition, e.g. GC-rich DNA binding, or with a specific sequence motif or type of DNA e.g. promotor binding or rDNA binding. [GOC:jl]
Mycgr3G35076	GO:0003700	PF00170	sequence-specific DNA binding transcription factor activity	Interacting selectively and non-covalently with a specific DNA sequence in order to modulate transcription. The transcription factor may or may not also interact selectively with a protein or macromolecular complex. [GOC:curators, GOC:txnOH]
Mycgr3G35076	GO:0043619	PF00170	regulation of transcription from RNA polymerase II promoter in response to oxidative stress	Modulation of the frequency, rate or extent of transcription from an RNA polymerase II promoter as a result of a stimulus indicating the organism is under oxidative stress, a state often resulting from exposure to high levels of reactive oxygen species, e.g. superoxide anions, hydrogen peroxide (H2O2), and hydroxyl radicals. [GOC:jl]
Mycgr3G35076	GO:0000304	PF00170	response to singlet oxygen	Any process that results in a change in state or activity of a cell or an organism (in terms of movement, secretion, enzyme production, gene expression, etc.) as a result of a singlet oxygen stimulus. Singlet oxygen is a dioxygen (O2) molecule in which two 2p electrons have similar spin. Singlet oxygen is more highly reactive than the form in which these electrons are of opposite spin, and it is …
Mycgr3G35076	GO:0046685	PF00170	response to arsenic-containing substance	Any process that results in a change in state or activity of a cell or an organism (in terms of movement, secretion, enzyme production, gene expression, etc.) as a result of an arsenic stimulus from compounds containing arsenic, including arsenates, arsenites, and arsenides. [GOC:hjd, ISBN:0721662544]
Mycgr3G35076	GO:0010038	PF00170	response to metal ion	Any process that results in a change in state or activity of a cell or an organism (in terms of movement, secretion, enzyme production, gene expression, etc.) as a result of a metal ion stimulus. [GOC:sm]
Mycgr3G35076	GO:0042493	PF00170	response to drug	Any process that results in a change in state or activity of a cell or an organism (in terms of movement, secretion, enzyme production, gene expression, etc.) as a result of a drug stimulus. A drug is a substance used in the diagnosis, treatment or prevention of a disease. [GOC:jl]
Mycgr3G35076	GO:0009408	PF00170	response to heat	Any process that results in a change in state or activity of a cell or an organism (in terms of movement, secretion, enzyme production, gene expression, etc.) as a result of a heat stimulus, a temperature stimulus above the optimal temperature for that organism. [GOC:lr]
Mycgr3G33027	GO:0016620	PF13460	oxidoreductase activity, acting on the aldehyde or oxo group of donors, NAD or NADP as acceptor	Catalysis of an oxidation-reduction (redox) reaction in which an aldehyde or ketone (oxo) group acts as a hydrogen or electron donor and reduces NAD or NADP. [GOC:jl]
Mycgr3G33027	GO:0051287	PF13460	NAD binding	Interacting selectively and non-covalently with nicotinamide adenine dinucleotide, a coenzyme involved in many redox and biosynthetic reactions; binding may be to either the oxidized form, NAD+, or the reduced form, NADH. [GOC:ai]
Mycgr3G33027	GO:0005737	PF13460	cytoplasm	All of the contents of a cell excluding the plasma membrane and nucleus, but including other subcellular structures. [ISBN:0198547684]
Mycgr3G33027	GO:0006520	PF13460	cellular amino acid metabolic process	The chemical reactions and pathways involving amino acids, carboxylic acids containing one or more amino groups, as carried out by individual cells. [CHEBI:33709, GOC:curators, ISBN:0198506732]
Mycgr3G33027	GO:0000166	PF13460	nucleotide binding	Interacting selectively and non-covalently with a nucleotide, any compound consisting of a nucleoside that is esterified with (ortho)phosphate or an oligophosphate at any hydroxyl group on the ribose or deoxyribose. [GOC:mah, ISBN:0198547684]
Mycgr3G33027	GO:0055114	PF13460	oxidation-reduction process	A metabolic process that results in the removal or addition of one or more electrons to or from a substance, with or without the concomitant removal or addition of a proton or protons. [GOC:dhl, GOC:ecd, GOC:jh2, GOC:jid, GOC:mlg, GOC:rph]
Mycgr3G88104	GO:0016772	PF00069	transferase activity, transferring phosphorus-containing groups	Catalysis of the transfer of a phosphorus-containing group from one compound (donor) to another (acceptor). [GOC:jl, ISBN:0198506732]
Mycgr3G88104	GO:0016310	PF00069	phosphorylation	The process of introducing a phosphate group into a molecule, usually with the formation of a phosphoric ester, a phosphoric anhydride or a phosphoric amide. [ISBN:0198506732]
Mycgr3G88104	GO:0016301	PF00069	kinase activity	Catalysis of the transfer of a phosphate group, usually from ATP, to a substrate molecule. [ISBN:0198506732]
Mycgr3G88104	GO:0006468	PF00069	protein phosphorylation	The process of introducing a phosphate group on to a protein. [GOC:hb]
Mycgr3G88104	GO:0004674	PF00069	protein serine/threonine kinase activity	Catalysis of the reactions: ATP + protein serine = ADP + protein serine phosphate, and ATP + protein threonine = ADP + protein threonine phosphate. [GOC:bf]
Mycgr3G88104	GO:0004672	PF00069	protein kinase activity	Catalysis of the phosphorylation of an amino acid residue in a protein, usually according to the reaction: a protein + ATP = a phosphoprotein + ADP. [MetaCyc:PROTEIN-KINASE-RXN]
Mycgr3G88104	GO:0005524	PF00069	ATP binding	Interacting selectively and non-covalently with ATP, adenosine 5'-triphosphate, a universally important coenzyme and enzyme regulator. [ISBN:0198506732]
Mycgr3G88104	GO:0005524	PF00069	ATP binding	Interacting selectively and non-covalently with ATP, adenosine 5'-triphosphate, a universally important coenzyme and enzyme regulator. [ISBN:0198506732]
Mycgr3G88104	GO:0016772	PF00069	transferase activity, transferring phosphorus-containing groups	Catalysis of the transfer of a phosphorus-containing group from one compound (donor) to another (acceptor). [GOC:jl, ISBN:0198506732]
Mycgr3G88104	GO:0004674	PF00069	protein serine/threonine kinase activity	Catalysis of the reactions: ATP + protein serine = ADP + protein serine phosphate, and ATP + protein threonine = ADP + protein threonine phosphate. [GOC:bf]
Mycgr3G88104	GO:0004672	PF00069	protein kinase activity	Catalysis of the phosphorylation of an amino acid residue in a protein, usually according to the reaction: a protein + ATP = a phosphoprotein + ADP. [MetaCyc:PROTEIN-KINASE-RXN]
Mycgr3G88104	GO:0006468	PF00069	protein phosphorylation	The process of introducing a phosphate group on to a protein. [GOC:hb]
Mycgr3G88104	GO:0005524	PF00069	ATP binding	Interacting selectively and non-covalently with ATP, adenosine 5'-triphosphate, a universally important coenzyme and enzyme regulator. [ISBN:0198506732]
Mycgr3G88104	GO:0004674	PF00069	protein serine/threonine kinase activity	Catalysis of the reactions: ATP + protein serine = ADP + protein serine phosphate, and ATP + protein threonine = ADP + protein threonine phosphate. [GOC:bf]
Mycgr3G111569	GO:0008270	PF00172	zinc ion binding	Interacting selectively and non-covalently with zinc (Zn) ions. [GOC:ai]
Mycgr3G111569	GO:0006355	PF00172	regulation of transcription, DNA-templated	Any process that modulates the frequency, rate or extent of cellular DNA-templated transcription. [GOC:go_curators, GOC:txnOH]
Mycgr3G111569	GO:0005634	PF00172	nucleus	A membrane-bounded organelle of eukaryotic cells in which chromosomes are housed and replicated. In most cells, the nucleus contains all of the cell's chromosomes except the organellar chromosomes, and is the site of RNA synthesis and processing. In some species, or in specialized cell types, RNA metabolism or DNA replication may be absent. [GOC:go_curators]
Mycgr3G111569	GO:0003700	PF00172	sequence-specific DNA binding transcription factor activity	Interacting selectively and non-covalently with a specific DNA sequence in order to modulate transcription. The transcription factor may or may not also interact selectively with a protein or macromolecular complex. [GOC:curators, GOC:txnOH]
Mycgr3G111569	GO:0008270	PF00172	zinc ion binding	Interacting selectively and non-covalently with zinc (Zn) ions. [GOC:ai]
Mycgr3G111569	GO:0006355	PF00172	regulation of transcription, DNA-templated	Any process that modulates the frequency, rate or extent of cellular DNA-templated transcription. [GOC:go_curators, GOC:txnOH]
Mycgr3G111569	GO:0005634	PF00172	nucleus	A membrane-bounded organelle of eukaryotic cells in which chromosomes are housed and replicated. In most cells, the nucleus contains all of the cell's chromosomes except the organellar chromosomes, and is the site of RNA synthesis and processing. In some species, or in specialized cell types, RNA metabolism or DNA replication may be absent. [GOC:go_curators]
Mycgr3G111569	GO:0000981	PF00172	sequence-specific DNA binding RNA polymerase II transcription factor activity	Interacting selectively and non-covalently with a specific DNA sequence in order to modulate transcription by RNA polymerase II. The transcription factor may or may not also interact selectively with a protein or macromolecular complex. [GOC:txnOH]
Mycgr3G111569	GO:0005634	PF00172	nucleus	A membrane-bounded organelle of eukaryotic cells in which chromosomes are housed and replicated. In most cells, the nucleus contains all of the cell's chromosomes except the organellar chromosomes, and is the site of RNA synthesis and processing. In some species, or in specialized cell types, RNA metabolism or DNA replication may be absent. [GOC:go_curators]
Mycgr3G111569	GO:0008270	PF00172	zinc ion binding	Interacting selectively and non-covalently with zinc (Zn) ions. [GOC:ai]
Mycgr3G111569	GO:0000981	PF00172	sequence-specific DNA binding RNA polymerase II transcription factor activity	Interacting selectively and non-covalently with a specific DNA sequence in order to modulate transcription by RNA polymerase II. The transcription factor may or may not also interact selectively with a protein or macromolecular complex. [GOC:txnOH]
Mycgr3G99365
Mycgr3G95055
Mycgr3G70110	GO:0003676	PF00076	nucleic acid binding	Interacting selectively and non-covalently with any nucleic acid. [GOC:jl]
Mycgr3G70110	GO:0000166	PF00076	nucleotide binding	Interacting selectively and non-covalently with a nucleotide, any compound consisting of a nucleoside that is esterified with (ortho)phosphate or an oligophosphate at any hydroxyl group on the ribose or deoxyribose. [GOC:mah, ISBN:0198547684]
Mycgr3G70110	GO:0003676	PF00076	nucleic acid binding	Interacting selectively and non-covalently with any nucleic acid. [GOC:jl]
Mycgr3G70110	GO:0000166	PF00076	nucleotide binding	Interacting selectively and non-covalently with a nucleotide, any compound consisting of a nucleoside that is esterified with (ortho)phosphate or an oligophosphate at any hydroxyl group on the ribose or deoxyribose. [GOC:mah, ISBN:0198547684]
Mycgr3G70110	GO:0005634	PF00076	nucleus	A membrane-bounded organelle of eukaryotic cells in which chromosomes are housed and replicated. In most cells, the nucleus contains all of the cell's chromosomes except the organellar chromosomes, and is the site of RNA synthesis and processing. In some species, or in specialized cell types, RNA metabolism or DNA replication may be absent. [GOC:go_curators]
Mycgr3G70110	GO:0000398	PF00076	mRNA splicing, via spliceosome	The joining together of exons from one or more primary transcripts of messenger RNA (mRNA) and the excision of intron sequences, via a spliceosomal mechanism, so that mRNA consisting only of the joined exons is produced. [GOC:krc, ISBN:0198506732, ISBN:0879695897]
Mycgr3G70110	GO:0000166	PF00076	nucleotide binding	Interacting selectively and non-covalently with a nucleotide, any compound consisting of a nucleoside that is esterified with (ortho)phosphate or an oligophosphate at any hydroxyl group on the ribose or deoxyribose. [GOC:mah, ISBN:0198547684]
Mycgr3G70110	GO:0003676	PF00076	nucleic acid binding	Interacting selectively and non-covalently with any nucleic acid. [GOC:jl]
